# Supplementary material for: MALDI MSI and Raman Spectroscopy Application in the Analysis of the Structural Components and Flavonoids in Brassica napus Stem
Source: Metabolites. 2023 May 25;13(6):687. doi: 10.3390/metabo13060687 (PMC10300850; doi:10.3390/metabo13060687)
Supplement: Supplementary file 1 [file metabolites-13-00687-s001.zip]

Archive with 1 entries (1 files):
- metabolites-2384686-supplementary.pdf
